# Supplementary material for: AMBRA1 phosphorylation by CDK1 and PLK1 regulates mitotic spindle orientation
Source: Cell Mol Life Sci. 2023 Aug 16;80(9):251. doi: 10.1007/s00018-023-04878-6 (PMC10432340; doi:10.1007/s00018-023-04878-6)
Supplement: Supplementary file 2 — Supplementary file2 (XLSX 15 KB) [file 18_2023_4878_MOESM2_ESM.xlsx]

## Sheet: Phospho (ST)
Dataset 1: Identified phosphopeptides generated by an elastase digestion. Positions within protein is referred to Uniprot Q9C0C7 Isoform 1 sequence.
Proteins	Positions within proteins	Protein names	Gene names	Fasta headers	Peptide Rank	Mascot Score	Number of Phospho (ST)	Amino acid	Peptide Sequence	Intensity	Condition
Q9C0C7	639	Activating molecule in BECN1-regulated autophagy protein 1	AMBRA1	>sp|Q9C0C7|AMRA1_HUMAN Activating molecule in BECN1-regulated autophagy protein 1 OS=Homo sapiens GN=AMBRA1 PE=1 SV=2	1	28.97	1	S	SSApSPQEERTVGV	725315	Ctrl
Q9C0C7	231	Activating molecule in BECN1-regulated autophagy protein 1	AMBRA1	>sp|Q9C0C7|AMRA1_HUMAN Activating molecule in BECN1-regulated autophagy protein 1 OS=Homo sapiens GN=AMBRA1 PE=1 SV=2	1	19.87	1	S	pSQPVRRTPLLHNFLHoxMLSSRSSGIQ	8984.8	Ctrl
Q9C0C7	639	Activating molecule in BECN1-regulated autophagy protein 1	AMBRA1	>sp|Q9C0C7|AMRA1_HUMAN Activating molecule in BECN1-regulated autophagy protein 1 OS=Homo sapiens GN=AMBRA1 PE=1 SV=2	1	53.78	1	S	LSSSApSPQEERT	7.36389e+06	Ctrl
Q9C0C7	639	Activating molecule in BECN1-regulated autophagy protein 1	AMBRA1	>sp|Q9C0C7|AMRA1_HUMAN Activating molecule in BECN1-regulated autophagy protein 1 OS=Homo sapiens GN=AMBRA1 PE=1 SV=2	1	28.25	1	S	LSSSApSPQEERTVG	824879	Ctrl
Q9C0C7	1227	Activating molecule in BECN1-regulated autophagy protein 1	AMBRA1	>sp|Q9C0C7|AMRA1_HUMAN Activating molecule in BECN1-regulated autophagy protein 1 OS=Homo sapiens GN=AMBRA1 PE=1 SV=2	1	35.66	1	S	LLPEAGQLAERGLpSPRT	4622525	Ctrl
Q9C0C7	1205	Activating molecule in BECN1-regulated autophagy protein 1	AMBRA1	>sp|Q9C0C7|AMRA1_HUMAN Activating molecule in BECN1-regulated autophagy protein 1 OS=Homo sapiens GN=AMBRA1 PE=1 SV=2	1	30.5	1	S	IHRSSQTGTEPGAAHTSpSPQPSTSRG	929815	Ctrl
Q9C0C7	1196	Activating molecule in BECN1-regulated autophagy protein 1	AMBRA1	>sp|Q9C0C7|AMRA1_HUMAN Activating molecule in BECN1-regulated autophagy protein 1 OS=Homo sapiens GN=AMBRA1 PE=1 SV=2	1	21.26	1	T	IHRSSQTGpTEPGAAHTSSPQPSTSRG	1.10117e+07	Ctrl
Q9C0C7	346	Activating molecule in BECN1-regulated autophagy protein 1	AMBRA1	>sp|Q9C0C7|AMRA1_HUMAN Activating molecule in BECN1-regulated autophagy protein 1 OS=Homo sapiens GN=AMBRA1 PE=1 SV=2	1	20.59	1	T	ATTPSFSFVQpTEPFHPPEQASSTQQDQGLLNRPSAFSTVQSSTAGNTLR	89964.3	Ctrl
Q9C0C7	637	Activating molecule in BECN1-regulated autophagy protein 1	AMBRA1	>sp|Q9C0C7|AMRA1_HUMAN Activating molecule in BECN1-regulated autophagy protein 1 OS=Homo sapiens GN=AMBRA1 PE=1 SV=2	1	40.19	1	S	SpSASPQEERTV	330453	Noco
Q9C0C7	639	Activating molecule in BECN1-regulated autophagy protein 1	AMBRA1	>sp|Q9C0C7|AMRA1_HUMAN Activating molecule in BECN1-regulated autophagy protein 1 OS=Homo sapiens GN=AMBRA1 PE=1 SV=2	1	43.17	1	S	SSApSPQEERTVGV	4000243	Noco
Q9C0C7	1205	Activating molecule in BECN1-regulated autophagy protein 1	AMBRA1	>sp|Q9C0C7|AMRA1_HUMAN Activating molecule in BECN1-regulated autophagy protein 1 OS=Homo sapiens GN=AMBRA1 PE=1 SV=2	1	37.23	1	S	SQTGTEPGAAHTSpSPQPS	756228	Noco
Q9C0C7	1238	Activating molecule in BECN1-regulated autophagy protein 1	AMBRA1	>sp|Q9C0C7|AMRA1_HUMAN Activating molecule in BECN1-regulated autophagy protein 1 OS=Homo sapiens GN=AMBRA1 PE=1 SV=2	1	25.69	1	T	SWDQPGpTPGREPTQPT	134781	Noco
Q9C0C7	1230	Activating molecule in BECN1-regulated autophagy protein 1	AMBRA1	>sp|Q9C0C7|AMRA1_HUMAN Activating molecule in BECN1-regulated autophagy protein 1 OS=Homo sapiens GN=AMBRA1 PE=1 SV=2	1	26.35	1	T	TSRGLLPEAGQLAERGLSPRpTA	1065768	Noco
Q9C0C7	1232, 1252	Activating molecule in BECN1-regulated autophagy protein 1	AMBRA1	>sp|Q9C0C7|AMRA1_HUMAN Activating molecule in BECN1-regulated autophagy protein 1 OS=Homo sapiens GN=AMBRA1 PE=1 SV=2	1	24.95	2	S,S	pSWDQPGTPGREPTQPTLPSSpSPVPIPV	478434	Noco
Q9C0C7	639	Activating molecule in BECN1-regulated autophagy protein 1	AMBRA1	>sp|Q9C0C7|AMRA1_HUMAN Activating molecule in BECN1-regulated autophagy protein 1 OS=Homo sapiens GN=AMBRA1 PE=1 SV=2	1	48.39	1	S	LSSSApSPQEERT	1.18093e+06	Noco
Q9C0C7	1204	Activating molecule in BECN1-regulated autophagy protein 1	AMBRA1	>sp|Q9C0C7|AMRA1_HUMAN Activating molecule in BECN1-regulated autophagy protein 1 OS=Homo sapiens GN=AMBRA1 PE=1 SV=2	1	23.7	1	S	IHRSSQTGTEPGAAHTpSSPQPSTSRG	1.06467e+06	Noco
Q9C0C7	1205	Activating molecule in BECN1-regulated autophagy protein 1	AMBRA1	>sp|Q9C0C7|AMRA1_HUMAN Activating molecule in BECN1-regulated autophagy protein 1 OS=Homo sapiens GN=AMBRA1 PE=1 SV=2	1	24.45	1	S	IHRSSQTGTEPGAAHTSpSPQPSTSRG	65723.1	Noco
Q9C0C7	1191	Activating molecule in BECN1-regulated autophagy protein 1	AMBRA1	>sp|Q9C0C7|AMRA1_HUMAN Activating molecule in BECN1-regulated autophagy protein 1 OS=Homo sapiens GN=AMBRA1 PE=1 SV=2	1	23.29	1	S	IHRSpSQTGTEPGAAHTSSPQPSTSRG	524899	Noco
