# Supplementary material for: AMBRA1 phosphorylation by CDK1 and PLK1 regulates mitotic spindle orientation
Source: Cell Mol Life Sci. 2023 Aug 16;80(9):251. doi: 10.1007/s00018-023-04878-6 (PMC10432340; doi:10.1007/s00018-023-04878-6)
Supplement: Supplementary file 3 — Supplementary file3 (XLSX 18 KB) [file 18_2023_4878_MOESM3_ESM.xlsx]

## Sheet: Phospho (STY) Sites
Dataset 2A: Identified phosphosites generated by in vitro kinase assays using CDK1, PLK1 and the combination of both. PEP: posterior error probability. Positions within protein is referred to Unirpot Q9C0C7 Isoform 1 sequence.
Proteins	Positions within proteins	Protein names	Gene names	Fasta headers	Localization prob	PEP	Score	Number of Phospho (STY)	Amino acid	Phospho (STY) Probabilities	Position in peptide	Intensity Cdk1_TiO2	normalized Cdk1_TiO2	Intensity Combine_TiO2	normalized Combine_TiO2	ratio of combine/cdk1	Intensity Plk1_TiO2	normalized Plk1_TiO2	ratio of plk1/cdk1	id
Q9C0C7	833	Activating molecule in BECN1-regulated autophagy protein 1	AMBRA1	>sp|Q9C0C7|AMRA1_HUMAN Activating molecule in BECN1-regulated autophagy protein 1 OS=Homo sapiens GN=AMBRA1 PE=1 SV=2	0.932196	1.05349e-18	131.56	1	S	GQPGLATHS(0.932)S(0.067)VNR	9	4109400	2.83916	6605700	4.16107	1.4656	0	0	0	144
Q9C0C7	834	Activating molecule in BECN1-regulated autophagy protein 1	AMBRA1	>sp|Q9C0C7|AMRA1_HUMAN Activating molecule in BECN1-regulated autophagy protein 1 OS=Homo sapiens GN=AMBRA1 PE=1 SV=2	0.817882	5.8267e-42	184.22	1	S	GQPGLATHS(0.182)S(0.818)VNR	10	16572000	11.4495	59586000	37.5345	3.27827	1220100	0.761943	0.0665482	145
Q9C0C7	849	Activating molecule in BECN1-regulated autophagy protein 1	AMBRA1	>sp|Q9C0C7|AMRA1_HUMAN Activating molecule in BECN1-regulated autophagy protein 1 OS=Homo sapiens GN=AMBRA1 PE=1 SV=2	1	5.5542e-26	117.57	1	S	VLAGAVIGDGQS(1)AVASNIANTTYR	12	6977100	4.82044	18043000	11.3657	2.35781	4982300	3.11141	0.645462	158
Q9C0C7	853	Activating molecule in BECN1-regulated autophagy protein 1	AMBRA1	>sp|Q9C0C7|AMRA1_HUMAN Activating molecule in BECN1-regulated autophagy protein 1 OS=Homo sapiens GN=AMBRA1 PE=1 SV=2	0.997719	1.53715e-08	82.726	1	S	VLAGAVIGDGQSAVAS(0.998)NIANT(0.002)T(0.001)YR	16	2299000	1.58837	6545800	4.12334	2.59596	0	0	0	159
Q9C0C7	859	Activating molecule in BECN1-regulated autophagy protein 1	AMBRA1	>sp|Q9C0C7|AMRA1_HUMAN Activating molecule in BECN1-regulated autophagy protein 1 OS=Homo sapiens GN=AMBRA1 PE=1 SV=2	0.908428	5.87579e-27	117.22	1	T	VLAGAVIGDGQSAVASNIANT(0.09)T(0.908)Y(0.002)R	22	9439600	6.52176	25098000	15.8098	2.42415	4886000	3.05127	0.46786	248
Q9C0C7	879	Activating molecule in BECN1-regulated autophagy protein 1	AMBRA1	>sp|Q9C0C7|AMRA1_HUMAN Activating molecule in BECN1-regulated autophagy protein 1 OS=Homo sapiens GN=AMBRA1 PE=1 SV=2	0.977539	3.2037e-09	78.976	1	S	FDLPEIS(0.022)NAS(0.978)VNVLVQNCK	10	0	0	3543200	2.23194	#DIV/0!	0	0		141
Q9C0C7	948	Activating molecule in BECN1-regulated autophagy protein 1	AMBRA1	>sp|Q9C0C7|AMRA1_HUMAN Activating molecule in BECN1-regulated autophagy protein 1 OS=Homo sapiens GN=AMBRA1 PE=1 SV=2	0.694481	1.43717e-10	94.281	1	S	FGPNAIS(0.041)VS(0.694)LS(0.265)PMGR	9	9508600	6.56943	2054700	1.2943	0.197018	0	0	0	142
Q9C0C7	950	Activating molecule in BECN1-regulated autophagy protein 1	AMBRA1	>sp|Q9C0C7|AMRA1_HUMAN Activating molecule in BECN1-regulated autophagy protein 1 OS=Homo sapiens GN=AMBRA1 PE=1 SV=2	0.992993	1.97806e-17	125.23	1	S	FGPNAISVS(0.007)LS(0.993)PMGR	11	5606500	3.8735	29311000	18.4636	4.76665	2723600	1.70087	0.439104	143
Q9C0C7	989	Activating molecule in BECN1-regulated autophagy protein 1	AMBRA1	>sp|Q9C0C7|AMRA1_HUMAN Activating molecule in BECN1-regulated autophagy protein 1 OS=Homo sapiens GN=AMBRA1 PE=1 SV=2	0.5	3.22223e-07	100.4	1	T	LQQAHGGET(0.5)S(0.5)MRR	9	11402000	7.87757	20681000	13.0274	1.65373	6672600	4.16699	0.528969	239
Q9C0C7	990	Activating molecule in BECN1-regulated autophagy protein 1	AMBRA1	>sp|Q9C0C7|AMRA1_HUMAN Activating molecule in BECN1-regulated autophagy protein 1 OS=Homo sapiens GN=AMBRA1 PE=1 SV=2	0.5	3.22223e-07	100.4	1	S	LQQAHGGET(0.5)S(0.5)MRR	10	11402000	7.87757	20681000	13.0274	1.65373	6672600	4.16699	0.528969	148
Q9C0C7	1010	Activating molecule in BECN1-regulated autophagy protein 1	AMBRA1	>sp|Q9C0C7|AMRA1_HUMAN Activating molecule in BECN1-regulated autophagy protein 1 OS=Homo sapiens GN=AMBRA1 PE=1 SV=2	0.999999	0.000600852	106.4	1	S	HVS(1)INSAR	3	14619000	10.1002	15903000	10.0176	0.991828	8649300	5.40142	0.534785	146
Q9C0C7	1013	Activating molecule in BECN1-regulated autophagy protein 1	AMBRA1	>sp|Q9C0C7|AMRA1_HUMAN Activating molecule in BECN1-regulated autophagy protein 1 OS=Homo sapiens GN=AMBRA1 PE=1 SV=2	0.999959	0.000124425	116.74	1	S	HVSINS(1)AR	6	6665200	4.60495	31048000	19.5578	4.24713	1987200	1.24099	0.269491	147
Q9C0C7	1098	Activating molecule in BECN1-regulated autophagy protein 1	AMBRA1	>sp|Q9C0C7|AMRA1_HUMAN Activating molecule in BECN1-regulated autophagy protein 1 OS=Homo sapiens GN=AMBRA1 PE=1 SV=2	0.879699	5.93576e-150	214.15	1	S	NPAT(0.118)S(0.88)VT(0.002)SQGTQTLALQLQNAETQTER	5	124470000	85.9956	0	0	0	0	0	0	149
Q9C0C7	1100	Activating molecule in BECN1-regulated autophagy protein 1	AMBRA1	>sp|Q9C0C7|AMRA1_HUMAN Activating molecule in BECN1-regulated autophagy protein 1 OS=Homo sapiens GN=AMBRA1 PE=1 SV=2	0.520633	3.31023e-40	126.68	1	T	NPAT(0.087)S(0.362)VT(0.521)S(0.021)QGT(0.005)QT(0.004)LALQLQNAETQTER	7	11059000	7.6406	1981400	1.24813	0.163355	30292000	18.9171	2.47587	241
Q9C0C7	1104	Activating molecule in BECN1-regulated autophagy protein 1	AMBRA1	>sp|Q9C0C7|AMRA1_HUMAN Activating molecule in BECN1-regulated autophagy protein 1 OS=Homo sapiens GN=AMBRA1 PE=1 SV=2	0.500493	7.59716e-21	101.45	1	T	NPAT(0.005)S(0.02)VT(0.026)S(0.094)QGT(0.5)QT(0.355)LALQLQNAETQTER	11	0	0	5474500	3.4485	#DIV/0!	0	0		242
Q9C0C7	1138	Activating molecule in BECN1-regulated autophagy protein 1	AMBRA1	>sp|Q9C0C7|AMRA1_HUMAN Activating molecule in BECN1-regulated autophagy protein 1 OS=Homo sapiens GN=AMBRA1 PE=1 SV=2	0.999937	3.88538e-107	191.79	1	S	EVPEPGTAASGPGEGEGS(1)EYGASGEDALSR	18	11041000	7.62816	14963000	9.42551	1.23562	31735000	19.8183	2.59804	140
Q9C0C7	1161	Activating molecule in BECN1-regulated autophagy protein 1	AMBRA1	>sp|Q9C0C7|AMRA1_HUMAN Activating molecule in BECN1-regulated autophagy protein 1 OS=Homo sapiens GN=AMBRA1 PE=1 SV=2	1	5.38522e-06	91.657	1	T	LMAEGGMT(1)AVVQR	8	0	0	3489500	2.19811	#DIV/0!	0	0		238
Q9C0C7	1169	Activating molecule in BECN1-regulated autophagy protein 1	AMBRA1	>sp|Q9C0C7|AMRA1_HUMAN Activating molecule in BECN1-regulated autophagy protein 1 OS=Homo sapiens GN=AMBRA1 PE=1 SV=2	0.839974	9.49058e-15	97.271	1	S	EQS(0.84)T(0.152)T(0.008)MASMGGFGNNIIVSHR	3	2024100	1.39844	1975800	1.2446	0.889991	3286600	2.05246	1.46768	138
Q9C0C7	1174	Activating molecule in BECN1-regulated autophagy protein 1	AMBRA1	>sp|Q9C0C7|AMRA1_HUMAN Activating molecule in BECN1-regulated autophagy protein 1 OS=Homo sapiens GN=AMBRA1 PE=1 SV=2	0.999987	1.67959e-54	161.49	1	S	EQSTTMAS(1)MGGFGNNIIVSHR	8	12459000	8.60785	44775000	28.2047	3.27663	7186800	4.4881	0.521397	139
Q9C0C7	1204	Activating molecule in BECN1-regulated autophagy protein 1	AMBRA1	>sp|Q9C0C7|AMRA1_HUMAN Activating molecule in BECN1-regulated autophagy protein 1 OS=Homo sapiens GN=AMBRA1 PE=1 SV=2	0.61085	2.62118e-38	133.61	1	S	SSQTGTEPGAAHT(0.006)S(0.611)S(0.286)PQPS(0.016)T(0.033)S(0.048)R	14	19677000	13.5947	0	0	0	0	0	0	153
Q9C0C7	1205	Activating molecule in BECN1-regulated autophagy protein 1	AMBRA1	>sp|Q9C0C7|AMRA1_HUMAN Activating molecule in BECN1-regulated autophagy protein 1 OS=Homo sapiens GN=AMBRA1 PE=1 SV=2	0.938242	2.68819e-92	199.31	1	S	SSQTGTEPGAAHT(0.004)S(0.058)S(0.938)PQPSTSR	15	550060000	380.033	404060000	254.526	0.669747	30932000	19.3168	0.0508293	154
Q9C0C7	1230	Activating molecule in BECN1-regulated autophagy protein 1	AMBRA1	>sp|Q9C0C7|AMRA1_HUMAN Activating molecule in BECN1-regulated autophagy protein 1 OS=Homo sapiens GN=AMBRA1 PE=1 SV=2	0.499977	0.0358896	44.252	1	T	T(0.5)AS(0.5)WDQPGTPGR	1	0	0	1875600	1.18148	#DIV/0!	0	0		246
Q9C0C7	1232	Activating molecule in BECN1-regulated autophagy protein 1	AMBRA1	>sp|Q9C0C7|AMRA1_HUMAN Activating molecule in BECN1-regulated autophagy protein 1 OS=Homo sapiens GN=AMBRA1 PE=1 SV=2	0.986247	0.000643511	69.431	1	S	T(0.014)AS(0.986)WDQPGTPGR	3	1172600	0.810142	3029100	1.90809	2.35526	2394800	1.49553	1.84601	157
Q9C0C7	1238	Activating molecule in BECN1-regulated autophagy protein 1	AMBRA1	>sp|Q9C0C7|AMRA1_HUMAN Activating molecule in BECN1-regulated autophagy protein 1 OS=Homo sapiens GN=AMBRA1 PE=1 SV=2	1	5.6274e-24	160.8	1	T	TASWDQPGT(1)PGR	9	3716000	2.56736	7857800	4.9498	1.92797	202700	0.126585	0.0493053	247

## Sheet: Normalized fold change
Dataset 2B: Identified phosphosites generated by in vitro kinase assays using CDK1, PLK1 and the combination of both. Respective peptide intensities were normalized to AMBRA1 protein intensities, relative to the CDK1 experiment. The highest detected fold change was 4.77 and sites only detected in one condition were arbitrarily set to this value. Except for Thr1201 all phosphate groups could clear…
Proteins	Gene names	Positions within proteins	Localization prob	PEP	Score	Number of Phospho (STY)	Amino acid	Phospho (STY) Probabilities	normal. fold change CDK1	normal. fold change PLK1	normal. fold change Combined
Q9C0C7-3	AMBRA1	804	0.932196	1.05349e-18	131.56	1	S	GQPGLATHS(0.932)S(0.067)VNR	1	n.d.	1.4656
Q9C0C7-3	AMBRA1	805	0.817882	5.8267e-42	184.22	1	S	GQPGLATHS(0.182)S(0.818)VNR	1	0.0665482	3.27827
Q9C0C7-3	AMBRA1	820	1	5.5542e-26	117.57	1	S	VLAGAVIGDGQS(1)AVASNIANTTYR	1	0.645462	2.35781
Q9C0C7-3	AMBRA1	824	0.997719	1.53715e-08	82.726	1	S	VLAGAVIGDGQSAVAS(0.998)NIANT(0.002)T(0.001)YR	1	n.d.	2.59596
Q9C0C7-3	AMBRA1	830	0.908428	5.87579e-27	117.22	1	T	VLAGAVIGDGQSAVASNIANT(0.09)T(0.908)Y(0.002)R	1	0.46786	2.42415
Q9C0C7-3	AMBRA1	850	0.977539	3.2037e-09	78.976	1	S	FDLPEIS(0.022)NAS(0.978)VNVLVQNCK	n.d.	n.d.	4.77
Q9C0C7-3	AMBRA1	921	0.992993	1.97806e-17	125.23	1	S	FGPNAISVS(0.007)LS(0.993)PMGR	1	0.439104	4.76665
Q9C0C7-3	AMBRA1	981	0.999999	0.000600852	106.4	1	S	HVS(1)INSAR	1	0.534785	0.991828
Q9C0C7-3	AMBRA1	984	0.999959	0.000124425	116.74	1	S	HVSINS(1)AR	1	0.269491	4.24713
Q9C0C7-3	AMBRA1	1069	0.879699	5.93576e-150	214.15	1	S	NPAT(0.118)S(0.88)VT(0.002)SQGTQTLALQLQNAETQTER	1	n.d.	n.d.
Q9C0C7-3	AMBRA1	1109	0.999937	3.88538e-107	191.79	1	S	EVPEPGTAASGPGEGEGS(1)EYGASGEDALSR	1	2.59804	1.23562
Q9C0C7-3	AMBRA1	1132	1	5.38522e-06	91.657	1	T	LMAEGGMT(1)AVVQR	n.d.	n.d.	4.77
Q9C0C7-3	AMBRA1	1140	0.839974	9.49058e-15	97.271	1	S	EQS(0.84)T(0.152)T(0.008)MASMGGFGNNIIVSHR	1	1.46768	0.889991
Q9C0C7-3	AMBRA1	1145	0.999987	1.67959e-54	161.49	1	S	EQSTTMAS(1)MGGFGNNIIVSHR	1	0.521397	3.27663
Q9C0C7-3	AMBRA1	1176	0.938242	2.68819e-92	199.31	1	S	SSQTGTEPGAAHT(0.004)S(0.058)S(0.938)PQPSTSR	1	0.0508293	0.669747
Q9C0C7-3	AMBRA1	1201	0.499977	0.0358896	44.252	1	T	T(0.5)AS(0.5)WDQPGTPGR	n.d.	n.d.	4.77
Q9C0C7-3	AMBRA1	1203	0.986247	0.000643511	69.431	1	S	T(0.014)AS(0.986)WDQPGTPGR	1	1.84601	2.35526
Q9C0C7-3	AMBRA1	1209	1	5.6274e-24	160.8	1	T	TASWDQPGT(1)PGR	1	0.0493053	1.92797
